# Supplementary material for: The Contribution of Visual and Auditory Working Memory and Non-Verbal IQ to Motor Multisensory Processing in Elementary School Children
Source: Brain Sci. 2023 Feb 5;13(2):270. doi: 10.3390/brainsci13020270 (PMC9953899; doi:10.3390/brainsci13020270)
Supplement: Supplementary file 1 [file brainsci-13-00270-s001.zip]

Archive with 1 entries (1 files):
- brainsci-2128585-supplementary.pdf
